# Supplementary material for: Heterogeneity of resistant mechanisms in an EGFR-TKI relapsed patient with EGFR amplification and response to nimotuzumab: A case report
Source: Front Oncol. 2022 Aug 11;12:937282. doi: 10.3389/fonc.2022.937282 (PMC9403890; doi:10.3389/fonc.2022.937282)
Supplement: Supplementary file 1 [file Table_1.xlsx]

## Sheet: Sheet1
Treatment Strategy	start time	end time	PFS (months)
Erlotinib	2017-03-24	2018-07-20	16.1
Osimertinib	2018-07-20	2019-02-11	6.86667
Chemotherapy	2019-02-11	2019-09-13	7.13333
Afatinib+ Nimotuzumab	2019-09-13	2020-01-02	3.7
Chemotherapy+Immunotherapy	2020-01-02	2020-11-10	10.4333
Irinotecan+Nimotuzumab+Dacomitinib	2020-11-10	2021-07-25	8.56667
